# Supplementary material for: APP Deficiency Ameliorates FAD Presenilin 1 F105C and A246E Mutations-induced Mitochondrial Dysfunction in Human Cortical Neurons
Source: Int J Biol Sci. 2026 Feb 18;22(5):2720–35. doi: 10.7150/ijbs.120062 (PMC12965328; doi:10.7150/ijbs.120062)
Supplement: Supplementary file 2 — Supplementary table 8. [file ijbsv22p2720s2.xlsx]

## Sheet: CDR
SYMBOL	Group	ENSEMBL	logFC	AveExpr	t	P.Value	adj.P.Val	B	Contrast	BM
DMAC1	Complex I	ENSG00000137038	-0.302333	5.07766	-4.73879	3.91873e-06	9.99105e-05	4.05854	Demented.vs.Nondemented	BM36
NDUFA1	Complex I	ENSG00000125356	-0.3116	5.64806	-4.46589	1.29083e-05	0.000210609	2.95341	Demented.vs.Nondemented	BM36
NDUFA12	Complex I	ENSG00000184752	-0.388404	4.83635	-5.23	4.02913e-07	2.8104e-05	6.17825	Demented.vs.Nondemented	BM36
NDUFA5	Complex I	ENSG00000128609	-0.473453	7.08214	-5.36523	2.09439e-07	2.07712e-05	6.79003	Demented.vs.Nondemented	BM36
NDUFA8	Complex I	ENSG00000119421	-0.326106	4.93324	-5.03495	1.01374e-06	4.41272e-05	5.31699	Demented.vs.Nondemented	BM36
NDUFA9	Complex I	ENSG00000139180	-0.275438	5.08309	-5.23115	4.00695e-07	2.8104e-05	6.18341	Demented.vs.Nondemented	BM36
NDUFAB1	Complex I	ENSG00000004779	-0.306771	5.09068	-4.28385	2.77577e-05	0.000353267	2.24628	Demented.vs.Nondemented	BM36
NDUFAF2	Complex I	ENSG00000164182	-0.27246	3.35361	-4.36256	1.99933e-05	0.000285005	2.54904	Demented.vs.Nondemented	BM36
NDUFAF4	Complex I	ENSG00000123545	-0.483505	5.55429	-4.93237	1.63023e-06	5.91908e-05	4.8743	Demented.vs.Nondemented	BM36
NDUFAF5	Complex I	ENSG00000101247	-0.298354	4.61951	-5.22348	4.15713e-07	2.84512e-05	6.14903	Demented.vs.Nondemented	BM36
NDUFB1	Complex I	ENSG00000183648	-0.29832	5.3363	-4.66822	5.36034e-06	0.000119131	3.76769	Demented.vs.Nondemented	BM36
NDUFB11	Complex I	ENSG00000147123	-0.267999	4.96578	-4.63707	6.14875e-06	0.000129972	3.64038	Demented.vs.Nondemented	BM36
NDUFB3	Complex I	ENSG00000119013	-0.332896	4.58736	-4.06311	6.79978e-05	0.000684056	1.42196	Demented.vs.Nondemented	BM36
NDUFB5	Complex I	ENSG00000136521	-0.353419	6.41268	-4.95595	1.46253e-06	5.55356e-05	4.9754	Demented.vs.Nondemented	BM36
NDUFB6	Complex I	ENSG00000165264	-0.279203	4.93945	-3.88076	0.000138691	0.00114267	0.769071	Demented.vs.Nondemented	BM36
NDUFS1	Complex I	ENSG00000023228	-0.295403	7.98882	-6.05066	6.37705e-09	8.01894e-06	10.0662	Demented.vs.Nondemented	BM36
NDUFS3	Complex I	ENSG00000213619	-0.311209	5.18815	-5.13329	6.3866e-07	3.50297e-05	5.74804	Demented.vs.Nondemented	BM36
NDUFS4	Complex I	ENSG00000164258	-0.317297	4.9911	-4.77449	3.34e-06	9.12738e-05	4.20701	Demented.vs.Nondemented	BM36
NDUFS5	Complex I	ENSG00000168653	-0.327788	6.60407	-5.24357	3.77505e-07	2.72931e-05	6.23912	Demented.vs.Nondemented	BM36
TMEM126A	Complex I	ENSG00000171202	-0.295908	3.92253	-4.43353	1.48163e-05	0.000231029	2.82592	Demented.vs.Nondemented	BM36
TMEM126B	Complex I	ENSG00000171204	-0.288043	5.16927	-4.3124	2.46566e-05	0.000325403	2.35554	Demented.vs.Nondemented	BM36
NDUFA12	Complex I	ENSG00000184752	-0.288229	4.83635	-3.88111	0.000138505	0.00218127	0.822703	Demented.vs.MCI	BM36
NDUFA5	Complex I	ENSG00000128609	-0.385261	7.08214	-4.36583	1.9721e-05	0.000755028	2.59447	Demented.vs.MCI	BM36
NDUFA8	Complex I	ENSG00000119421	-0.273828	4.93324	-4.2278	3.4968e-05	0.00100907	2.07206	Demented.vs.MCI	BM36
NDUFAB1	Complex I	ENSG00000004779	-0.274396	5.09068	-3.83175	0.000167256	0.00244822	0.652286	Demented.vs.MCI	BM36
NDUFAF4	Complex I	ENSG00000123545	-0.340556	5.55429	-3.47411	0.000620367	0.00553088	-0.525448	Demented.vs.MCI	BM36
TMEM70	Complex I	ENSG00000175606	-0.318033	4.40022	-3.83015	0.000168274	0.00245654	0.646804	Demented.vs.MCI	BM36
SDHB	Complex II	ENSG00000117118	-0.267107	5.61336	-4.68084	5.06958e-06	0.000114975	3.81945	Demented.vs.Nondemented	BM36
SDHAF1	Complex II	ENSG00000205138	-0.298687	3.07657	-4.36788	1.95522e-05	0.000754792	2.60232	Demented.vs.MCI	BM36
UQCR10	Complex III	ENSG00000184076	-0.370495	5.57289	-5.43073	1.51914e-07	1.78708e-05	7.09057	Demented.vs.Nondemented	BM36
UQCR11	Complex III	ENSG00000127540	0.282333	-0.545995	2.42353	0.0162023	0.0429022	-3.47382	Demented.vs.Nondemented	BM36
UQCRB	Complex III	ENSG00000156467	-0.266625	7.30054	-4.15384	4.72562e-05	0.000517899	1.75631	Demented.vs.Nondemented	BM36
UQCRC1	Complex III	ENSG00000010256	-0.311033	6.65075	-4.85386	2.33388e-06	7.16182e-05	4.54031	Demented.vs.Nondemented	BM36
UQCRC2	Complex III	ENSG00000140740	-0.330121	7.21161	-6.39587	9.89547e-10	6.13417e-06	11.8203	Demented.vs.Nondemented	BM36
UQCRFS1	Complex III	ENSG00000169021	-0.319525	5.19364	-4.59538	7.37994e-06	0.00014672	3.47115	Demented.vs.Nondemented	BM36
UQCRH	Complex III	ENSG00000173660	-0.505024	6.4164	-5.87234	1.62551e-08	8.8536e-06	9.18669	Demented.vs.Nondemented	BM36
UQCRQ	Complex III	ENSG00000164405	-0.296959	5.45376	-4.6265	6.44068e-06	0.000133588	3.59736	Demented.vs.Nondemented	BM36
UQCR10	Complex III	ENSG00000184076	-0.268872	5.57289	-3.94114	0.000109837	0.0018989	1.03251	Demented.vs.MCI	BM36
UQCR11	Complex III	ENSG00000127540	0.359596	-0.545995	3.08675	0.00229131	0.0134972	-1.68472	Demented.vs.MCI	BM36
UQCRFS1	Complex III	ENSG00000169021	-0.309722	5.19364	-4.45439	1.35577e-05	0.000651618	2.93694	Demented.vs.MCI	BM36
UQCRH	Complex III	ENSG00000173660	-0.35627	6.4164	-4.14265	4.94408e-05	0.00121444	1.75684	Demented.vs.MCI	BM36
COA6	Complex IV	ENSG00000168275	-0.281491	3.57494	-3.44524	0.000686616	0.00373307	-0.684181	Demented.vs.Nondemented	BM36
COA7	Complex IV	ENSG00000162377	-0.326562	3.81071	-5.68261	4.30882e-08	1.08662e-05	8.2715	Demented.vs.Nondemented	BM36
COX5A	Complex IV	ENSG00000178741	-0.28269	5.16599	-4.48861	1.17122e-05	0.000196483	3.04337	Demented.vs.Nondemented	BM36
COX5B	Complex IV	ENSG00000135940	-0.369749	7.01763	-5.26769	3.36156e-07	2.54874e-05	6.34755	Demented.vs.Nondemented	BM36
COX6A1	Complex IV	ENSG00000111775	-0.301688	5.4822	-4.3237	2.35226e-05	0.000314757	2.39898	Demented.vs.Nondemented	BM36
COX6B1	Complex IV	ENSG00000126267	-0.379647	6.10074	-5.73807	3.24769e-08	1.02952e-05	8.53679	Demented.vs.Nondemented	BM36
COX6C	Complex IV	ENSG00000164919	-0.412724	6.73277	-5.09326	7.71417e-07	3.84805e-05	5.57179	Demented.vs.Nondemented	BM36
COX7A1	Complex IV	ENSG00000161281	-0.469785	4.1872	-4.95364	1.47813e-06	5.57629e-05	4.96552	Demented.vs.Nondemented	BM36
COX7A2	Complex IV	ENSG00000112695	-0.381794	6.1335	-4.66388	5.46409e-06	0.000120277	3.7499	Demented.vs.Nondemented	BM36
COX7A2L	Complex IV	ENSG00000115944	-0.304002	6.32702	-4.58122	7.84966e-06	0.00015179	3.41396	Demented.vs.Nondemented	BM36
COX7B	Complex IV	ENSG00000131174	-0.339773	6.51897	-5.08677	7.95297e-07	3.89429e-05	5.54335	Demented.vs.Nondemented	BM36
COX7C	Complex IV	ENSG00000127184	-0.273725	6.96777	-4.27671	2.85898e-05	0.000360496	2.21905	Demented.vs.Nondemented	BM36
COX8A	Complex IV	ENSG00000176340	-0.267312	5.04314	-4.01335	8.28027e-05	0.00078785	1.24125	Demented.vs.Nondemented	BM36
HIGD1A	Complex IV	ENSG00000181061	-0.387116	7.21894	-4.64416	5.95992e-06	0.000127273	3.66932	Demented.vs.Nondemented	BM36
NDUFA4	Complex IV	ENSG00000189043	-0.437027	7.95103	-5.18038	5.10716e-07	3.16636e-05	5.95677	Demented.vs.Nondemented	BM36
PET117	Complex IV	ENSG00000232838	-0.382733	-0.0570232	-3.18188	0.00168085	0.00742524	-1.48816	Demented.vs.Nondemented	BM36
PNKD	Complex IV	ENSG00000127838	-0.311104	5.80689	-5.06899	8.64549e-07	4.08457e-05	5.46546	Demented.vs.Nondemented	BM36
COA7	Complex IV	ENSG00000162377	-0.313583	3.81071	-5.45676	1.33606e-07	0.000221414	7.19106	Demented.vs.MCI	BM36
COX5B	Complex IV	ENSG00000135940	-0.279398	7.01763	-3.98048	9.42144e-05	0.0017171	1.17148	Demented.vs.MCI	BM36
COX6A1	Complex IV	ENSG00000111775	-0.269974	5.4822	-3.86918	0.000144987	0.00224406	0.781359	Demented.vs.MCI	BM36
COX6B1	Complex IV	ENSG00000126267	-0.28704	6.10074	-4.33839	2.21236e-05	0.00080016	2.48951	Demented.vs.MCI	BM36
COX6C	Complex IV	ENSG00000164919	-0.295336	6.73277	-3.64463	0.000336191	0.00370721	0.0234644	Demented.vs.MCI	BM36
COX7A1	Complex IV	ENSG00000161281	-0.344358	4.1872	-3.63108	0.000353249	0.00385137	-0.0209875	Demented.vs.MCI	BM36
COX7A2	Complex IV	ENSG00000112695	-0.302164	6.1335	-3.69115	0.000283333	0.00334195	0.177231	Demented.vs.MCI	BM36
NDUFA4	Complex IV	ENSG00000189043	-0.334471	7.95103	-3.96472	0.000100201	0.00179242	1.11566	Demented.vs.MCI	BM36
ATP5MPL	Complex V	ENSG00000156411	-0.279763	5.70233	-3.95461	0.00010097	0.043783	1.12123	Demented.vs.Nondemented	BM22
ATP5F1A	Complex V	ENSG00000152234	-0.410155	8.60118	-5.84045	1.91779e-08	9.26972e-06	9.03137	Demented.vs.Nondemented	BM36
ATP5F1B	Complex V	ENSG00000110955	-0.450219	8.31354	-6.0964	5.00114e-09	8.01894e-06	10.2948	Demented.vs.Nondemented	BM36
ATP5F1C	Complex V	ENSG00000165629	-0.294241	6.67168	-4.6333	6.25117e-06	0.000131371	3.62506	Demented.vs.Nondemented	BM36
ATP5MC1	Complex V	ENSG00000159199	-0.312032	4.66399	-4.55741	8.70539e-06	0.000162751	3.31808	Demented.vs.Nondemented	BM36
ATP5MC3	Complex V	ENSG00000154518	-0.342184	6.15905	-5.05113	9.39939e-07	4.20564e-05	5.38748	Demented.vs.Nondemented	BM36
ATP5MD	Complex V	ENSG00000173915	-0.454995	5.52602	-4.98662	1.26915e-06	5.0856e-05	5.10754	Demented.vs.Nondemented	BM36
ATP5MG	Complex V	ENSG00000167283	-0.26384	5.35507	-4.34484	2.15349e-05	0.000298287	2.48046	Demented.vs.Nondemented	BM36
ATP5MPL	Complex V	ENSG00000156411	-0.388952	5.79043	-5.1893	4.89476e-07	3.12846e-05	5.99644	Demented.vs.Nondemented	BM36
ATP5PB	Complex V	ENSG00000116459	-0.290934	6.85244	-4.83972	2.48855e-06	7.46919e-05	4.48062	Demented.vs.Nondemented	BM36
ATP5PD	Complex V	ENSG00000167863	-0.376593	5.72049	-5.54683	8.54059e-08	1.45221e-05	7.62999	Demented.vs.Nondemented	BM36
ATP5PF	Complex V	ENSG00000154723	-0.276707	4.56868	-4.81863	2.73781e-06	7.9799e-05	4.39183	Demented.vs.Nondemented	BM36
ATP5PO	Complex V	ENSG00000241837	-0.265314	4.31438	-4.04074	7.431e-05	0.000726228	1.3405	Demented.vs.Nondemented	BM36
ATP5F1A	Complex V	ENSG00000152234	-0.311561	8.60118	-4.4365	1.46301e-05	0.000668724	2.86732	Demented.vs.MCI	BM36
ATP5F1B	Complex V	ENSG00000110955	-0.340808	8.31354	-4.61487	6.77716e-06	0.000486469	3.57193	Demented.vs.MCI	BM36
ATP5MD	Complex V	ENSG00000173915	-0.360397	5.52602	-3.94985	0.000106177	0.00186326	1.0632	Demented.vs.MCI	BM36
ATP5MPL	Complex V	ENSG00000156411	-0.336849	5.79043	-4.49415	1.14369e-05	0.000600766	3.09257	Demented.vs.MCI	BM36
ATP5PD	Complex V	ENSG00000167863	-0.280771	5.72049	-4.13546	5.08952e-05	0.00123388	1.73048	Demented.vs.MCI	BM36
TMEM70	Complex V	ENSG00000175606	-0.318033	4.40022	-3.83015	0.000168274	0.00245654	0.646804	Demented.vs.MCI	BM36

## Sheet: CERAD
SYMBOL	Group	ENSEMBL	logFC	AveExpr	t	P.Value	adj.P.Val	B	Contrast	BM
NDUFA5	Complex I	ENSG00000128609	-0.264496	7.02988	-4.13753	4.86822e-05	0.0250082	1.77292	DefiniteAD.vs.NL	BM22
NDUFA1	Complex I	ENSG00000125356	-0.305075	5.64806	-5.37581	1.99708e-07	3.29079e-06	6.79149	DefiniteAD.vs.NL	BM36
NDUFA12	Complex I	ENSG00000184752	-0.322841	4.83635	-5.21829	4.27738e-07	5.86522e-06	6.06932	DefiniteAD.vs.NL	BM36
NDUFA5	Complex I	ENSG00000128609	-0.431854	7.08214	-5.98843	8.91162e-09	3.09519e-07	9.75025	DefiniteAD.vs.NL	BM36
NDUFA8	Complex I	ENSG00000119421	-0.324633	4.93324	-6.21483	2.66921e-09	1.32325e-07	10.901	DefiniteAD.vs.NL	BM36
NDUFAB1	Complex I	ENSG00000004779	-0.321583	5.09068	-5.61639	6.05286e-08	1.30271e-06	7.92556	DefiniteAD.vs.NL	BM36
NDUFAF4	Complex I	ENSG00000123545	-0.425923	5.55429	-5.30919	2.76147e-07	4.22061e-06	6.48407	DefiniteAD.vs.NL	BM36
NDUFB3	Complex I	ENSG00000119013	-0.289128	4.58736	-4.31642	2.42928e-05	0.00015548	2.26445	DefiniteAD.vs.NL	BM36
NDUFB5	Complex I	ENSG00000136521	-0.31986	6.41268	-5.5003	1.08167e-07	2.06549e-06	7.37371	DefiniteAD.vs.NL	BM36
NDUFB8	Complex I	ENSG00000166136	-0.2991	4.37353	-7.11466	1.68501e-11	5.35534e-09	15.7505	DefiniteAD.vs.NL	BM36
NDUFB9	Complex I	ENSG00000147684	-0.263906	5.7472	-5.38908	1.87154e-07	3.13967e-06	6.85311	DefiniteAD.vs.NL	BM36
NDUFS3	Complex I	ENSG00000213619	-0.276051	5.18815	-5.49684	1.10039e-07	2.09264e-06	7.35741	DefiniteAD.vs.NL	BM36
NDUFS5	Complex I	ENSG00000168653	-0.306628	6.60407	-6.02064	7.52047e-09	2.74775e-07	9.91215	DefiniteAD.vs.NL	BM36
TMEM70	Complex I	ENSG00000175606	-0.26698	4.40022	-3.97888	9.49387e-05	0.000478322	0.994224	DefiniteAD.vs.NL	BM36
SDHAF4	Complex II	ENSG00000154079	-0.263862	4.10036	-5.15596	5.75619e-07	7.44422e-06	5.78811	DefiniteAD.vs.NL	BM36
UQCR10	Complex III	ENSG00000184076	-0.300917	5.57289	-5.35865	2.17153e-07	3.52319e-06	6.71203	DefiniteAD.vs.NL	BM36
UQCRC1	Complex III	ENSG00000010256	-0.269135	6.65075	-5.0713	8.58089e-07	1.02866e-05	5.4103	DefiniteAD.vs.NL	BM36
UQCRC2	Complex III	ENSG00000140740	-0.276655	7.21161	-6.47882	6.31171e-10	5.26756e-08	12.2794	DefiniteAD.vs.NL	BM36
UQCRFS1	Complex III	ENSG00000169021	-0.304532	5.19364	-5.32229	2.59149e-07	4.00835e-06	6.54432	DefiniteAD.vs.NL	BM36
UQCRH	Complex III	ENSG00000173660	-0.405761	6.4164	-5.70693	3.82656e-08	9.13375e-07	8.36184	DefiniteAD.vs.NL	BM36
COA6	Complex IV	ENSG00000168275	-0.303448	3.57494	-4.61249	6.8646e-06	5.49761e-05	3.44937	DefiniteAD.vs.NL	BM36
COA7	Complex IV	ENSG00000162377	-0.302683	3.81071	-6.30858	1.6066e-09	9.55061e-08	11.386	DefiniteAD.vs.NL	BM36
COX5A	Complex IV	ENSG00000178741	-0.264075	5.16599	-5.09614	7.63589e-07	9.35235e-06	5.52067	DefiniteAD.vs.NL	BM36
COX5B	Complex IV	ENSG00000135940	-0.314884	7.01763	-5.42121	1.59869e-07	2.78783e-06	7.00268	DefiniteAD.vs.NL	BM36
COX6A1	Complex IV	ENSG00000111775	-0.278073	5.4822	-4.83452	2.55507e-06	2.44858e-05	4.37982	DefiniteAD.vs.NL	BM36
COX6B1	Complex IV	ENSG00000126267	-0.343605	6.10074	-6.36842	1.15892e-09	7.8578e-08	11.6982	DefiniteAD.vs.NL	BM36
COX6C	Complex IV	ENSG00000164919	-0.348712	6.73277	-5.21575	4.32975e-07	5.92302e-06	6.05779	DefiniteAD.vs.NL	BM36
COX7A1	Complex IV	ENSG00000161281	-0.45908	4.1872	-5.9673	9.9579e-09	3.35804e-07	9.64438	DefiniteAD.vs.NL	BM36
COX7A2	Complex IV	ENSG00000112695	-0.315309	6.1335	-4.64029	6.07696e-06	4.975e-05	3.56394	DefiniteAD.vs.NL	BM36
COX7B	Complex IV	ENSG00000131174	-0.280631	6.51897	-5.07682	8.36131e-07	1.00984e-05	5.43482	DefiniteAD.vs.NL	BM36
HIGD1A	Complex IV	ENSG00000181061	-0.348891	7.21894	-5.12438	6.6844e-07	8.40113e-06	5.64659	DefiniteAD.vs.NL	BM36
NDUFA4	Complex IV	ENSG00000189043	-0.366247	7.95103	-5.2479	3.71142e-07	5.28599e-06	6.2038	DefiniteAD.vs.NL	BM36
PET117	Complex IV	ENSG00000232838	-0.400179	-0.0570232	-4.05144	7.13305e-05	0.000377409	1.25989	DefiniteAD.vs.NL	BM36
PNKD	Complex IV	ENSG00000127838	-0.318959	5.80689	-6.41401	9.02458e-10	6.8024e-08	11.9374	DefiniteAD.vs.NL	BM36
ATP5F1A	Complex V	ENSG00000152234	-0.352799	8.60118	-6.07981	5.49759e-09	2.20255e-07	10.2111	DefiniteAD.vs.NL	BM36
ATP5F1B	Complex V	ENSG00000110955	-0.413062	8.31354	-6.90498	5.69201e-11	1.05943e-08	14.5832	DefiniteAD.vs.NL	BM36
ATP5IF1	Complex V	ENSG00000130770	-0.273093	5.28962	-5.67108	4.5912e-08	1.0474e-06	8.18848	DefiniteAD.vs.NL	BM36
ATP5MC1	Complex V	ENSG00000159199	-0.336839	4.66399	-6.20737	2.77871e-09	1.3601e-07	10.8626	DefiniteAD.vs.NL	BM36
ATP5MC3	Complex V	ENSG00000154518	-0.325763	6.15905	-5.94983	1.09129e-08	3.58119e-07	9.55705	DefiniteAD.vs.NL	BM36
ATP5MD	Complex V	ENSG00000173915	-0.372818	5.52602	-4.93226	1.63599e-06	1.70976e-05	4.80049	DefiniteAD.vs.NL	BM36
ATP5MG	Complex V	ENSG00000167283	-0.272386	5.35507	-5.60507	6.40772e-08	1.36016e-06	7.87138	DefiniteAD.vs.NL	BM36
ATP5MPL	Complex V	ENSG00000156411	-0.346415	5.79043	-5.6474	5.17599e-08	1.15355e-06	8.07442	DefiniteAD.vs.NL	BM36
ATP5PD	Complex V	ENSG00000167863	-0.343335	5.72049	-6.20273	2.84903e-09	1.37709e-07	10.8387	DefiniteAD.vs.NL	BM36
ATP5PO	Complex V	ENSG00000241837	-0.265864	4.31438	-5.00811	1.15236e-06	1.29209e-05	5.13153	DefiniteAD.vs.NL	BM36
TMEM70	Complex V	ENSG00000175606	-0.26698	4.40022	-3.97888	9.49387e-05	0.000478322	0.994224	DefiniteAD.vs.NL	BM36

## Sheet: PlaqueMean
SYMBOL	Group	ENSEMBL	logFC	AveExpr	t	P.Value	adj.P.Val	B	Contrast	BM
NDUFA5	Complex I	ENSG00000128609	-0.389639	7.0568	-4.42895	1.6508e-05	0.0294617	2.72993	Severe.vs.Normal	BM22
NDUFAB1	Complex I	ENSG00000004779	-0.283753	4.99553	-3.56331	0.000470304	0.030771	-0.201356	Severe.vs.Normal	BM22
NDUFB6	Complex I	ENSG00000165264	-0.274905	4.87719	-3.17173	0.00178534	0.0393648	-1.34917	Severe.vs.Normal	BM22
UQCR11	Complex III	ENSG00000127540	0.311203	-0.4947	2.34976	0.0198834	0.119729	-3.36573	Severe.vs.Normal	BM22
UQCRH	Complex III	ENSG00000173660	-0.294819	6.42986	-3.36708	0.000931219	0.0325871	-0.791092	Severe.vs.Normal	BM22
COX6A1	Complex IV	ENSG00000111775	-0.276251	5.45734	-3.10648	0.0022044	0.042733	-1.52902	Severe.vs.Normal	BM22
COX6C	Complex IV	ENSG00000164919	-0.308112	6.72052	-3.52896	0.00053116	0.030771	-0.306672	Severe.vs.Normal	BM22
COX7A2	Complex IV	ENSG00000112695	-0.340735	6.08789	-3.56924	0.000460488	0.030771	-0.18309	Severe.vs.Normal	BM22
HIGD1A	Complex IV	ENSG00000181061	-0.310833	7.17751	-3.67509	0.000314608	0.0305527	0.147357	Severe.vs.Normal	BM22
NDUFA4	Complex IV	ENSG00000189043	-0.323041	7.93023	-3.1671	0.00181247	0.0396336	-1.36205	Severe.vs.Normal	BM22
COA6	Complex IV	ENSG00000168275	-0.285912	3.58305	-3.33224	0.00104809	0.0427601	-0.895452	Severe.vs.medium	BM22
NDUFA5	Complex I	ENSG00000128609	-0.36577	7.16682	-3.70426	0.000291616	0.00255417	0.112644	Severe.vs.Normal	BM36
NDUFAF4	Complex I	ENSG00000123545	-0.356793	5.64599	-3.24641	0.00142389	0.00789949	-1.31932	Severe.vs.Normal	BM36
NDUFB8	Complex I	ENSG00000166136	-0.287914	4.43043	-4.82522	3.24048e-06	0.000143675	4.25624	Severe.vs.Normal	BM36
SDHAF4	Complex II	ENSG00000154079	-0.288021	4.1573	-4.08433	6.97221e-05	0.000978006	1.42036	Severe.vs.Normal	BM36
UQCRFS1	Complex III	ENSG00000169021	-0.276713	5.26572	-3.32494	0.00109684	0.00655196	-1.08523	Severe.vs.Normal	BM36
UQCRH	Complex III	ENSG00000173660	-0.339793	6.51569	-3.30996	0.00115323	0.00678573	-1.13026	Severe.vs.Normal	BM36
UQCR11	Complex III	ENSG00000127540	0.372675	-0.607242	2.81665	0.00546473	0.0765161	-2.32314	Severe.vs.Normal	BM36
COX7A1	Complex IV	ENSG00000161281	-0.474768	4.28427	-4.19824	4.45309e-05	0.000723876	1.83236	Severe.vs.Normal	BM36
HIGD1A	Complex IV	ENSG00000181061	-0.285313	7.29526	-3.02526	0.00289559	0.0134388	-1.95211	Severe.vs.Normal	BM36
NDUFA4	Complex IV	ENSG00000189043	-0.288912	8.039	-2.87485	0.00459284	0.0189403	-2.35981	Severe.vs.Normal	BM36
PNKD	Complex IV	ENSG00000127838	-0.312084	5.86819	-4.64476	7.06896e-06	0.000236662	3.53236	Severe.vs.Normal	BM36
ATP5F1A	Complex V	ENSG00000152234	-0.303106	8.68996	-3.76413	0.000234343	0.00218466	0.311657	Severe.vs.Normal	BM36
ATP5F1B	Complex V	ENSG00000110955	-0.407777	8.39397	-4.82658	3.22123e-06	0.000143675	4.26178	Severe.vs.Normal	BM36
ATP5MC1	Complex V	ENSG00000159199	-0.340309	4.73541	-4.52792	1.15859e-05	0.000314025	3.07478	Severe.vs.Normal	BM36
ATP5MC3	Complex V	ENSG00000154518	-0.276446	6.23686	-3.68409	0.000313732	0.00269124	0.0461828	Severe.vs.Normal	BM36
ATP5MD	Complex V	ENSG00000173915	-0.275402	5.61488	-2.52808	0.0124387	0.039982	-3.22797	Severe.vs.Normal	BM36
ATP5MG	Complex V	ENSG00000167283	-0.265356	5.40458	-3.85977	0.000164391	0.00170487	0.635018	Severe.vs.Normal	BM36
ATP5MPL	Complex V	ENSG00000156411	-0.305683	5.86366	-3.53423	0.000535014	0.0038973	-0.437897	Severe.vs.Normal	BM36
ATP5PD	Complex V	ENSG00000167863	-0.271681	5.79987	-3.46567	0.00067929	0.00463945	-0.653696	Severe.vs.Normal	BM36
ATP5F1B	Complex V	ENSG00000110955	-0.303385	8.39397	-3.45553	0.000703494	0.0336531	-0.556547	Severe.vs.Normal	BM36
ATP5MC1	Complex V	ENSG00000159199	-0.277985	4.73541	-3.55917	0.000490096	0.0308987	-0.240759	Severe.vs.Normal	BM36
