# Supplementary material for: APP Deficiency Ameliorates FAD Presenilin 1 F105C and A246E Mutations-induced Mitochondrial Dysfunction in Human Cortical Neurons
Source: Int J Biol Sci. 2026 Feb 18;22(5):2720–35. doi: 10.7150/ijbs.120062 (PMC12965328; doi:10.7150/ijbs.120062)
Supplement: Supplementary file 3 — Supplementary table 9. [file ijbsv22p2720s3.xlsx]

## Sheet: DEG_DEP_sig_overlap_mitochondri
SYMBOL	ENSEMBL	UNIPROT	Group	DEG							DEP
				logFC	AveExpr	t	P.Value	adj.P.Val	B	Contrast	logFC	AveExpr	t	P.Value	adj.P.Val	B	Contrast	Event
NDUFA8	ENSG00000119421	P51970	Complex I	-0.269287	4.93324	-5.39506	1.80252e-07	9.77108e-06	6.92821	AD vs. Normal	-0.159469	20.7643	-4.49255	1.23126e-05	0.000279734	2.97912	AD.vs.Normal	Down
NDUFAF4	ENSG00000123545	Q9P032	Complex I	-0.37026	5.55429	-4.9049	1.8437e-06	3.88164e-05	4.75057	AD vs. Normal	-0.129349	19.2111	-3.52439	0.000533816	0.00420786	-0.494336	AD.vs.Normal	Down
NDUFB5	ENSG00000136521	O43674	Complex I	-0.269092	6.41268	-4.88956	1.97775e-06	4.05057e-05	4.68503	AD vs. Normal	-0.119589	20.3477	-3.53787	0.000508921	0.00405037	-0.450884	AD.vs.Normal	Down
NDUFS5	ENSG00000168653	O43920	Complex I	-0.291384	6.60407	-6.14715	3.78868e-09	2.17501e-06	10.5657	AD vs. Normal	-0.0861491	18.6457	-3.30459	0.00114031	0.00728976	-1.18218	AD.vs.Normal	Down
UQCRH	ENSG00000173660	P07919	Complex III	-0.374577	6.4164	-5.5931	6.7411e-08	6.20513e-06	7.85249	AD vs. Normal	-0.0921493	19.8244	-3.54991	0.000487619	0.00392913	-0.411965	AD.vs.Normal	Down
COX6B1	ENSG00000126267	P14854	Complex IV	-0.299005	6.10074	-5.8371	1.9406e-08	3.92882e-06	9.02479	AD vs. Normal	-0.087135	22.8132	-3.10888	0.00217197	0.0117056	-1.76149	AD.vs.Normal	Down
ATP5F1A	ENSG00000152234	P25705	Complex V	-0.290714	8.60118	-5.25992	3.47632e-07	1.39299e-05	6.31195	AD vs. Normal	-0.0571913	24.9727	-2.89421	0.00425384	0.0191751	-2.36027	AD.vs.Normal	Down
NDUFA10	ENSG00000130414	O95299	Complex I	-0.152725	7.14308	-4.80611	2.89698e-06	8.29788e-05	4.33929	Demented.vs.Nondemented	-0.113216	20.787	-3.08403	0.00235381	0.0274746	-1.68874	Demented.vs.Nondemented	Down
NDUFA11	ENSG00000174886	Q86Y39	Complex I	-0.11728	3.38149	-2.03007	0.043588	0.0933944	-4.30396	Demented.vs.Nondemented	-0.13231	16.7726	-3.19547	0.00164063	0.0220985	-1.37102	Demented.vs.Nondemented	Down
NDUFA6	ENSG00000184983	P56556	Complex I	-0.2373	5.33606	-3.73604	0.000239841	0.0017064	0.269389	Demented.vs.Nondemented	-0.176403	19.3247	-3.55923	0.0004723	0.010928	-0.264735	Demented.vs.Nondemented	Down
NDUFA8	ENSG00000119421	P51970	Complex I	-0.326106	4.93324	-5.03495	1.01374e-06	4.41272e-05	5.31699	Demented.vs.Nondemented	-0.136792	20.95	-2.96759	0.00339669	0.0343266	-2.00991	Demented.vs.Nondemented	Down
NDUFA9	ENSG00000139180	Q16795	Complex I	-0.275438	5.08309	-5.23115	4.00695e-07	2.8104e-05	6.18341	Demented.vs.Nondemented	-0.11373	21.0123	-2.90546	0.0041128	0.0384356	-2.1767	Demented.vs.Nondemented	Down
NDUFAF7	ENSG00000003509	Q7L592	Complex I	-0.169013	4.69165	-4.07723	6.42796e-05	0.000655827	1.47359	Demented.vs.Nondemented	-0.104042	16.4272	-3.23503	0.00143994	0.0207851	-1.2558	Demented.vs.Nondemented	Down
NDUFB10	ENSG00000140990	O96000	Complex I	-0.229309	5.07837	-4.32692	2.3209e-05	0.000313065	2.41137	Demented.vs.Nondemented	-0.096092	20.9938	-2.86907	0.00459388	0.0409072	-2.2729	Demented.vs.Nondemented	Down
NDUFB3	ENSG00000119013	O43676	Complex I	-0.332896	4.58736	-4.06311	6.79978e-05	0.000684056	1.42196	Demented.vs.Nondemented	-0.147021	20.1623	-3.43398	0.000733494	0.0141639	-0.657434	Demented.vs.Nondemented	Down
NDUFB9	ENSG00000147684	Q9Y6M9	Complex I	-0.255597	5.7472	-4.18293	4.1997e-05	0.000475304	1.86485	Demented.vs.Nondemented	-0.107705	19.4208	-2.88156	0.00442315	0.0400558	-2.23998	Demented.vs.Nondemented	Down
NDUFS1	ENSG00000023228	P28331	Complex I	-0.295403	7.98882	-6.05066	6.37705e-09	8.01894e-06	10.0662	Demented.vs.Nondemented	-0.100808	21.2449	-2.96003	0.00347721	0.0347697	-2.03037	Demented.vs.Nondemented	Down
NDUFS2	ENSG00000158864	O75306	Complex I	-0.200559	6.24713	-3.75744	0.000221408	0.00160779	0.342224	Demented.vs.Nondemented	-0.101277	20.4334	-2.96848	0.00338727	0.0342696	-2.00749	Demented.vs.Nondemented	Down
NDUFS3	ENSG00000213619	O75489	Complex I	-0.311209	5.18815	-5.13329	6.3866e-07	3.50297e-05	5.74804	Demented.vs.Nondemented	-0.0968771	20.5148	-2.80738	0.0055281	0.0457229	-2.43345	Demented.vs.Nondemented	Down
SDHB	ENSG00000117118	P21912	Complex II	-0.267107	5.61336	-4.68084	5.06958e-06	0.000114975	3.81945	Demented.vs.Nondemented	-0.091728	20.9101	-3.07545	0.00241924	0.0279127	-1.71281	Demented.vs.Nondemented	Down
BCS1L	ENSG00000074582	Q9Y276	Complex III	0.00398559	3.39802	0.0853408	0.93207	0.952558	-6.28031	Demented.vs.Nondemented	0.0201739	17.5465	0.90652	0.365835	0.590795	-5.7367	Demented.vs.Nondemented	Up
CYC1	ENSG00000179091	P08574	Complex III	-0.22781	5.77599	-4.21714	3.65286e-05	0.000427383	1.99327	Demented.vs.Nondemented	-0.0976641	20.6907	-2.83743	0.00505322	0.0435847	-2.35562	Demented.vs.Nondemented	Down
TTC19	ENSG00000011295	Q6DKK2	Complex III	-0.186258	6.33237	-4.22725	3.50473e-05	0.000415075	2.03139	Demented.vs.Nondemented	-0.206426	16.8775	-4.16491	4.76533e-05	0.00306367	1.80245	Demented.vs.Nondemented	Down
CMC2	ENSG00000103121	Q9NRP2	Complex IV	-0.169251	4.66639	-3.5387	0.000493203	0.00291993	-0.385162	Demented.vs.Nondemented	-0.19296	16.6714	-3.50678	0.000568732	0.012217	-0.430674	Demented.vs.Nondemented	Down
COA4	ENSG00000181924	Q9NYJ1	Complex IV	0.016219	3.83928	0.298103	0.765914	0.832044	-6.24074	Demented.vs.Nondemented	0.074321	16.0684	1.96537	0.050862	0.181165	-4.29804	Demented.vs.Nondemented	Up
COA6	ENSG00000168275	Q5JTJ3	Complex IV	-0.281491	3.57494	-3.44524	0.000686616	0.00373307	-0.684181	Demented.vs.Nondemented	-0.132281	19.1972	-3.25554	0.00134511	0.020022	-1.19557	Demented.vs.Nondemented	Down
COA7	ENSG00000162377	Q96BR5	Complex IV	-0.326562	3.81071	-5.68261	4.30882e-08	1.08662e-05	8.2715	Demented.vs.Nondemented	-0.136857	17.3956	-3.44943	0.000695184	0.0137896	-0.609667	Demented.vs.Nondemented	Down
COX4I1	ENSG00000131143	P13073	Complex IV	-0.245168	7.5604	-4.79146	3.09464e-06	8.69235e-05	4.27793	Demented.vs.Nondemented	-0.106139	22.426	-3.05776	0.00255928	0.0288123	-1.76218	Demented.vs.Nondemented	Down
COX5A	ENSG00000178741	P20674	Complex IV	-0.28269	5.16599	-4.48861	1.17122e-05	0.000196483	3.04337	Demented.vs.Nondemented	-0.10834	21.8082	-3.11827	0.00210891	0.0256068	-1.5922	Demented.vs.Nondemented	Down
COX5B	ENSG00000135940	P10606	Complex IV	-0.369749	7.01763	-5.26769	3.36156e-07	2.54874e-05	6.34755	Demented.vs.Nondemented	-0.10659	23.4609	-2.87178	0.00455627	0.0407323	-2.26576	Demented.vs.Nondemented	Down
COX6C	ENSG00000164919	P09669	Complex IV	-0.412724	6.73277	-5.09326	7.71417e-07	3.84805e-05	5.57179	Demented.vs.Nondemented	-0.157074	22.6788	-3.13525	0.00199639	0.0248783	-1.54396	Demented.vs.Nondemented	Down
COX7A2L	ENSG00000115944	O14548	Complex IV	-0.304002	6.32702	-4.58122	7.84966e-06	0.00015179	3.41396	Demented.vs.Nondemented	-0.13578	20.4206	-2.88074	0.00443427	0.0401164	-2.24217	Demented.vs.Nondemented	Down
COX7C	ENSG00000127184	P15954	Complex IV	-0.273725	6.96777	-4.27671	2.85898e-05	0.000360496	2.21905	Demented.vs.Nondemented	-0.159869	22.2859	-3.22559	0.00148564	0.0211584	-1.28341	Demented.vs.Nondemented	Down
SURF1	ENSG00000148290	Q15526	Complex IV	0.0356263	3.75338	0.532485	0.594943	0.695107	-6.14637	Demented.vs.Nondemented	0.00656938	17.3128	0.141393	0.887713	0.945274	-6.12012	Demented.vs.Nondemented	Up
ATPAF2	ENSG00000171953	Q8N5M1	Complex V	0.0695426	3.94812	1.61902	0.106917	0.187696	-5.02005	Demented.vs.Nondemented	0.0847493	16.1872	2.27219	0.0242213	0.113471	-3.6903	Demented.vs.Nondemented	Up
AIFM1	ENSG00000156709	O95831	Complex I	-0.089522	3.88598	-2.74701	0.00652943	0.0164877	-2.85985	DefiniteAD.vs.NL	-0.0538197	19.6043	-2.77795	0.0060351	0.016205	-2.95149	definiteAD.vs.Normal	Down
COA1	ENSG00000106603	Q9GZY4	Complex I	-0.0784538	5.68394	-3.3021	0.00112542	0.00378201	-1.28035	DefiniteAD.vs.NL	-0.130026	16.4697	-3.07255	0.00244346	0.00744538	-2.13652	definiteAD.vs.Normal	Down
NDUFA10	ENSG00000130414	O95299	Complex I	-0.152945	7.14308	-5.90242	1.39795e-08	4.33031e-07	9.32096	DefiniteAD.vs.NL	-0.188548	20.787	-6.64396	3.32052e-10	1.07502e-08	12.8711	definiteAD.vs.Normal	Down
NDUFA11	ENSG00000174886	Q86Y39	Complex I	-0.113836	3.38149	-2.36685	0.0188369	0.0397304	-3.78565	DefiniteAD.vs.NL	-0.155453	16.7726	-4.68684	5.37197e-06	3.73729e-05	3.57428	definiteAD.vs.Normal	Down
NDUFA2	ENSG00000131495	O43678	Complex I	-0.212508	4.10538	-4.26351	3.02463e-05	0.000185646	2.05959	DefiniteAD.vs.NL	-0.181644	21.7411	-5.34538	2.64019e-07	2.81568e-06	6.44617	definiteAD.vs.Normal	Down
NDUFA3	ENSG00000170906	O95167	Complex I	-0.199072	4.23483	-4.54972	9.02064e-06	6.88419e-05	3.19278	DefiniteAD.vs.NL	-0.201134	18.3804	-4.78404	3.50414e-06	2.62521e-05	3.98001	definiteAD.vs.Normal	Down
NDUFA5	ENSG00000128609	Q16718	Complex I	-0.431854	7.08214	-5.98843	8.91162e-09	3.09519e-07	9.75025	DefiniteAD.vs.NL	-0.122256	21.6216	-4.67057	5.76669e-06	3.97529e-05	3.50701	definiteAD.vs.Normal	Down
NDUFA6	ENSG00000184983	P56556	Complex I	-0.23171	5.33606	-4.46181	1.31627e-05	9.39078e-05	2.83824	DefiniteAD.vs.NL	-0.17033	19.3247	-4.18875	4.33987e-05	0.000229393	1.59991	definiteAD.vs.Normal	Down
NDUFA8	ENSG00000119421	P51970	Complex I	-0.324633	4.93324	-6.21483	2.66921e-09	1.32325e-07	10.901	DefiniteAD.vs.NL	-0.226773	20.95	-6.28866	2.25521e-09	5.16249e-08	11.0223	definiteAD.vs.Normal	Down
NDUFA9	ENSG00000139180	Q16795	Complex I	-0.231094	5.08309	-5.30702	2.79059e-07	4.2546e-06	6.47412	DefiniteAD.vs.NL	-0.147616	21.0123	-4.6102	7.49057e-06	4.97451e-05	3.25899	definiteAD.vs.Normal	Down
NDUFAB1	ENSG00000004779	O14561	Complex I	-0.321583	5.09068	-5.61639	6.05286e-08	1.30271e-06	7.92556	DefiniteAD.vs.NL	-0.13136	18.5695	-2.40978	0.0169434	0.0391091	-3.86331	definiteAD.vs.Normal	Down
NDUFAF3	ENSG00000178057	Q9BU61	Complex I	-0.0461687	4.60017	-1.15961	0.247506	0.334618	-5.84278	DefiniteAD.vs.NL	-0.0925556	17.413	-2.97003	0.00337323	0.00981334	-2.42859	definiteAD.vs.Normal	Down
NDUFAF4	ENSG00000123545	Q9P032	Complex I	-0.425923	5.55429	-5.30919	2.76147e-07	4.22061e-06	6.48407	DefiniteAD.vs.NL	-0.151775	19.2932	-3.8725	0.000149392	0.000671414	0.4413	definiteAD.vs.Normal	Down
NDUFAF7	ENSG00000003509	Q7L592	Complex I	-0.177977	4.69165	-5.33445	2.44301e-07	3.84503e-06	6.60028	DefiniteAD.vs.NL	-0.0778715	16.4272	-2.85812	0.00475107	0.0132112	-2.73713	definiteAD.vs.Normal	Down
NDUFAF8	ENSG00000224877	A1L188	Complex I	-0.0795699	3.53558	-1.59249	0.11276	0.175304	-5.26295	DefiniteAD.vs.NL	-0.169125	16.1874	-3.19028	0.00167021	0.00537848	-1.79013	definiteAD.vs.Normal	Down
NDUFB1	ENSG00000183648	O75438	Complex I	-0.253695	5.3363	-4.80788	2.88186e-06	2.70916e-05	4.26635	DefiniteAD.vs.NL	-0.145872	18.7966	-3.36932	0.000917297	0.00319942	-1.24112	definiteAD.vs.Normal	Down
NDUFB10	ENSG00000140990	O96000	Complex I	-0.197835	5.07837	-4.53839	9.474e-06	7.17149e-05	3.14675	DefiniteAD.vs.NL	-0.14162	20.9938	-5.29165	3.41032e-07	3.49712e-06	6.20133	definiteAD.vs.Normal	Down
NDUFB11	ENSG00000147123	Q9NX14	Complex I	-0.248235	4.96578	-5.2652	3.41503e-07	4.96339e-06	6.28268	DefiniteAD.vs.NL	-0.153364	20.2181	-5.45229	1.57836e-07	1.83199e-06	6.93868	definiteAD.vs.Normal	Down
NDUFB2	ENSG00000090266	O95178	Complex I	-0.213258	5.81313	-4.76106	3.55668e-06	3.21208e-05	4.0681	DefiniteAD.vs.NL	-0.152977	18.9869	-4.38561	1.93969e-05	0.000113917	2.35886	definiteAD.vs.Normal	Down
NDUFB3	ENSG00000119013	O43676	Complex I	-0.289128	4.58736	-4.31642	2.42928e-05	0.00015548	2.26445	DefiniteAD.vs.NL	-0.198374	20.1623	-5.837	2.3459e-08	3.75054e-07	8.76781	definiteAD.vs.Normal	Down
NDUFB4	ENSG00000065518	O95168	Complex I	-0.174391	5.0942	-4.20894	3.78371e-05	0.0002225	1.85054	DefiniteAD.vs.NL	-0.130813	20.2699	-4.29913	2.77213e-05	0.000155311	2.02197	definiteAD.vs.Normal	Down
NDUFB5	ENSG00000136521	O43674	Complex I	-0.31986	6.41268	-5.5003	1.08167e-07	2.06549e-06	7.37371	DefiniteAD.vs.NL	-0.189154	20.3689	-5.50969	1.19406e-07	1.46471e-06	7.20601	definiteAD.vs.Normal	Down
NDUFB6	ENSG00000165264	O95139	Complex I	-0.229363	4.93945	-3.86587	0.00014702	0.000686456	0.588758	DefiniteAD.vs.NL	-0.159611	20.283	-5.46542	1.48103e-07	1.74267e-06	6.99965	definiteAD.vs.Normal	Down
NDUFB7	ENSG00000099795	P17568	Complex I	-0.181408	5.36192	-3.65947	0.000318715	0.00131264	-0.125599	DefiniteAD.vs.NL	-0.146547	18.8182	-4.04042	7.81924e-05	0.00038211	1.04704	definiteAD.vs.Normal	Down
NDUFB8	ENSG00000166136	O95169	Complex I	-0.2991	4.37353	-7.11466	1.68501e-11	5.35534e-09	15.7505	DefiniteAD.vs.NL	-0.153917	19.4388	-5.49325	1.29368e-07	1.56362e-06	7.12923	definiteAD.vs.Normal	Down
NDUFB9	ENSG00000147684	Q9Y6M9	Complex I	-0.263906	5.7472	-5.38908	1.87154e-07	3.13967e-06	6.85311	DefiniteAD.vs.NL	-0.154901	19.4208	-5.14634	6.75461e-07	6.29827e-06	5.54831	definiteAD.vs.Normal	Down
NDUFC1	ENSG00000109390	O43677	Complex I	-0.2264	4.55853	-4.56517	8.43615e-06	6.50256e-05	3.25569	DefiniteAD.vs.NL	-0.265816	18.6775	-4.64767	6.3701e-06	4.33521e-05	3.41261	definiteAD.vs.Normal	Down
NDUFC2	ENSG00000151366	O95298	Complex I	-0.243202	5.35515	-4.99983	1.19753e-06	1.33e-05	5.09519	DefiniteAD.vs.NL	-0.19032	20.3866	-5.89795	1.72123e-08	2.88604e-07	9.06545	definiteAD.vs.Normal	Down
NDUFS1	ENSG00000023228	P28331	Complex I	-0.217571	7.98882	-5.24878	3.69562e-07	5.26671e-06	6.20784	DefiniteAD.vs.NL	-0.160891	21.2449	-5.96093	1.24721e-08	2.2082e-07	9.37525	definiteAD.vs.Normal	Down
NDUFS2	ENSG00000158864	O75306	Complex I	-0.172933	6.24713	-3.93712	0.000111716	0.000548205	0.843225	DefiniteAD.vs.NL	-0.167288	20.4334	-6.21464	3.33472e-09	7.19745e-08	10.6453	definiteAD.vs.Normal	Down
NDUFS3	ENSG00000213619	O75489	Complex I	-0.276051	5.18815	-5.49684	1.10039e-07	2.09264e-06	7.35741	DefiniteAD.vs.NL	-0.149469	20.5148	-5.41659	1.87562e-07	2.10166e-06	6.77343	definiteAD.vs.Normal	Down
NDUFS4	ENSG00000164258	O43181	Complex I	-0.224155	4.9911	-4.01212	8.33231e-05	0.000428643	1.11543	DefiniteAD.vs.NL	-0.184088	21.2688	-5.27938	3.61468e-07	3.67344e-06	6.14568	definiteAD.vs.Normal	Down
NDUFS5	ENSG00000168653	O43920	Complex I	-0.306628	6.60407	-6.02064	7.52047e-09	2.74775e-07	9.91215	DefiniteAD.vs.NL	-0.142206	18.7868	-5.31289	3.0827e-07	3.201e-06	6.29793	definiteAD.vs.Normal	Down
NDUFS6	ENSG00000145494	O75380	Complex I	-0.207928	3.74507	-3.47267	0.000624063	0.00229933	-0.74238	DefiniteAD.vs.NL	-0.187878	21.2622	-5.43342	1.72925e-07	1.97178e-06	6.85124	definiteAD.vs.Normal	Down
NDUFS7	ENSG00000115286	O75251	Complex I	-0.0412337	4.08643	-1.07009	0.285788	0.376673	-5.94025	DefiniteAD.vs.NL	-0.180882	19.7003	-2.7516	0.0065214	0.0173413	-3.02072	definiteAD.vs.Normal	Down
NDUFS8	ENSG00000110717	O00217	Complex I	-0.159388	5.24037	-3.55392	0.00046746	0.00180578	-0.477617	DefiniteAD.vs.NL	-0.169518	20.5134	-5.73004	4.01936e-08	5.86724e-07	8.25054	definiteAD.vs.Normal	Down
NDUFV1	ENSG00000167792	P49821	Complex I	-0.20367	6.87721	-4.80461	2.92462e-06	2.74158e-05	4.25246	DefiniteAD.vs.NL	-0.172701	21.4092	-6.01098	9.64044e-09	1.74085e-07	9.62303	definiteAD.vs.Normal	Down
NDUFV3	ENSG00000160194	P56181	Complex I	-0.0511364	4.85001	-1.9977	0.0470221	0.0852445	-4.55931	DefiniteAD.vs.NL	-0.197785	19.5247	-4.67634	5.62358e-06	3.88846e-05	3.53085	definiteAD.vs.Normal	Down
TMEM126A	ENSG00000171202	Q9H061	Complex I	-0.233785	3.92253	-4.2048	3.84819e-05	0.000225516	1.83477	DefiniteAD.vs.NL	-0.10737	18.9669	-3.41142	0.000793871	0.00282657	-1.10817	definiteAD.vs.Normal	Down
TMEM186	ENSG00000184857	Q96B77	Complex I	-0.106533	2.13691	-2.50905	0.012851	0.0290034	-3.45451	DefiniteAD.vs.NL	-0.0932723	15.5628	-2.96878	0.0033864	0.00984531	-2.43211	definiteAD.vs.Normal	Down
TMEM70	ENSG00000175606	Q9BUB7	Complex I	-0.26698	4.40022	-3.97888	9.49387e-05	0.000478322	0.994224	DefiniteAD.vs.NL	-0.0859901	16.0076	-2.7919	0.00579126	0.0156476	-2.91461	definiteAD.vs.Normal	Down
SDHA	ENSG00000073578	P31040	Complex II	-0.181735	6.79472	-4.10311	5.80528e-05	0.000319167	1.45154	DefiniteAD.vs.NL	-0.0790207	21.7309	-3.52047	0.000542557	0.0020374	-0.757065	definiteAD.vs.Normal	Down
SDHAF4	ENSG00000154079	Q5VUM1	Complex II	-0.263862	4.10036	-5.15596	5.75619e-07	7.44422e-06	5.78811	DefiniteAD.vs.NL	-0.132686	17.278	-3.09952	0.00224167	0.00690711	-2.0582	definiteAD.vs.Normal	Down
SDHB	ENSG00000117118	P21912	Complex II	-0.196988	5.61336	-4.16093	4.5994e-05	0.000262612	1.66847	DefiniteAD.vs.NL	-0.107629	20.9101	-4.67458	5.66702e-06	3.90956e-05	3.52354	definiteAD.vs.Normal	Down
SDHC	ENSG00000143252	Q99643	Complex II	-0.127972	4.46317	-3.69008	0.000284759	0.00119882	-0.0218472	DefiniteAD.vs.NL	-0.200775	15.8318	-3.13979	0.00196886	0.0061858	-1.94012	definiteAD.vs.Normal	Down
SDHD	ENSG00000204370	O14521	Complex II	-0.121712	4.81363	-1.9682	0.0503432	0.090201	-4.61572	DefiniteAD.vs.NL	-0.15851	16.3075	-3.03868	0.00272067	0.0081638	-2.23401	definiteAD.vs.Normal	Down
CYC1	ENSG00000179091	P08574	Complex III	-0.199557	5.77599	-4.41184	1.62764e-05	0.000112089	2.63926	DefiniteAD.vs.NL	-0.115086	20.6907	-4.12561	5.58665e-05	0.000285313	1.36255	definiteAD.vs.Normal	Down
TTC19	ENSG00000011295	Q6DKK2	Complex III	-0.17658	6.33237	-4.85799	2.29698e-06	2.24105e-05	4.48025	DefiniteAD.vs.NL	-0.181033	16.8775	-4.35689	2.1851e-05	0.000126326	2.2464	definiteAD.vs.Normal	Down
UQCC1	ENSG00000101019	Q9NVA1	Complex III	-0.129187	5.67241	-5.14473	6.07094e-07	7.76471e-06	5.73771	DefiniteAD.vs.NL	-0.0784726	17.983	-2.60118	0.0100429	0.0250451	-3.40428	definiteAD.vs.Normal	Down
UQCRB	ENSG00000156467	P14927	Complex III	-0.206142	7.30054	-3.87338	0.000142852	0.000669829	0.615382	DefiniteAD.vs.NL	-0.153984	22.8972	-4.91109	1.98617e-06	1.60469e-05	4.52001	definiteAD.vs.Normal	Down
UQCRC1	ENSG00000010256	P31930	Complex III	-0.269135	6.65075	-5.0713	8.58089e-07	1.02866e-05	5.4103	DefiniteAD.vs.NL	-0.121633	22.6587	-4.79174	3.38668e-06	2.54986e-05	4.01241	definiteAD.vs.Normal	Down
UQCRC2	ENSG00000140740	P22695	Complex III	-0.276655	7.21161	-6.47882	6.31171e-10	5.26756e-08	12.2794	DefiniteAD.vs.NL	-0.12285	22.2773	-4.5894	8.19247e-06	5.35821e-05	3.17411	definiteAD.vs.Normal	Down
UQCRFS1	ENSG00000169021	P47985	Complex III	-0.304532	5.19364	-5.32229	2.59149e-07	4.00835e-06	6.54432	DefiniteAD.vs.NL	-0.137678	21.46	-4.81475	3.05775e-06	2.33321e-05	4.10953	definiteAD.vs.Normal	Down
UQCRH	ENSG00000173660	P07919	Complex III	-0.405761	6.4164	-5.70693	3.82656e-08	9.13375e-07	8.36184	DefiniteAD.vs.NL	-0.123635	20.1141	-4.50935	1.1532e-05	7.26463e-05	2.85036	definiteAD.vs.Normal	Down
UQCRQ	ENSG00000164405	O14949	Complex III	-0.239175	5.45376	-4.4836	1.19919e-05	8.71331e-05	2.9256	DefiniteAD.vs.NL	-0.115342	20.6718	-2.73425	0.00686082	0.0180794	-3.06598	definiteAD.vs.Normal	Down
COA1	ENSG00000106603	Q9GZY4	Complex IV	-0.0784538	5.68394	-3.3021	0.00112542	0.00378201	-1.28035	DefiniteAD.vs.NL	-0.130026	16.4697	-3.07255	0.00244346	0.00744538	-2.13652	definiteAD.vs.Normal	Down
COA4	ENSG00000181924	Q9NYJ1	Complex IV	0.00698754	3.83928	0.154802	0.877124	0.908286	-6.48946	DefiniteAD.vs.NL	0.0772312	16.0684	2.4668	0.0145439	0.0343334	-3.72998	definiteAD.vs.Normal	Up
COA6	ENSG00000168275	Q5JTJ3	Complex IV	-0.303448	3.57494	-4.61249	6.8646e-06	5.49761e-05	3.44937	DefiniteAD.vs.NL	-0.13599	19.1972	-4.09708	6.25607e-05	0.000315238	1.25628	definiteAD.vs.Normal	Down
COA7	ENSG00000162377	Q96BR5	Complex IV	-0.302683	3.81071	-6.30858	1.6066e-09	9.55061e-08	11.386	DefiniteAD.vs.NL	-0.159033	17.3956	-4.81823	3.01077e-06	2.30318e-05	4.12425	definiteAD.vs.Normal	Down
COX4I1	ENSG00000131143	P13073	Complex IV	-0.241622	7.5604	-5.80529	2.3121e-08	6.16586e-07	8.84153	DefiniteAD.vs.NL	-0.133938	22.426	-4.80598	3.17925e-06	2.41171e-05	4.07249	definiteAD.vs.Normal	Down
COX5A	ENSG00000178741	P20674	Complex IV	-0.264075	5.16599	-5.09614	7.63589e-07	9.35235e-06	5.52067	DefiniteAD.vs.NL	-0.130427	21.8082	-4.6845	5.42721e-06	3.76994e-05	3.56457	definiteAD.vs.Normal	Down
COX5B	ENSG00000135940	P10606	Complex IV	-0.314884	7.01763	-5.42121	1.59869e-07	2.78783e-06	7.00268	DefiniteAD.vs.NL	-0.122641	23.4609	-4.05568	7.36531e-05	0.00036385	1.10312	definiteAD.vs.Normal	Down
COX6B1	ENSG00000126267	P14854	Complex IV	-0.343605	6.10074	-6.36842	1.15892e-09	7.8578e-08	11.6982	DefiniteAD.vs.NL	-0.149459	22.8642	-5.21546	4.88787e-07	4.76521e-06	5.85726	definiteAD.vs.Normal	Down
COX6C	ENSG00000164919	P09669	Complex IV	-0.348712	6.73277	-5.21575	4.32975e-07	5.92302e-06	6.05779	DefiniteAD.vs.NL	-0.177691	22.6788	-4.37678	2.01218e-05	0.000117528	2.32422	definiteAD.vs.Normal	Down
COX7A2L	ENSG00000115944	O14548	Complex IV	-0.245638	6.32702	-4.48237	1.20554e-05	8.74597e-05	2.92065	DefiniteAD.vs.NL	-0.156393	20.4206	-4.06169	7.19322e-05	0.00035632	1.1253	definiteAD.vs.Normal	Down
COX7C	ENSG00000127184	P15954	Complex IV	-0.248864	6.96777	-4.79379	3.0707e-06	2.85316e-05	4.20653	DefiniteAD.vs.NL	-0.170951	22.2859	-4.28765	2.90562e-05	0.000161691	1.97764	definiteAD.vs.Normal	Down
COX8A	ENSG00000176340	P10176	Complex IV	-0.195474	5.04314	-3.51229	0.000542397	0.00204421	-0.61395	DefiniteAD.vs.NL	-0.168044	18.344	-4.45634	1.44279e-05	8.78369e-05	2.63846	definiteAD.vs.Normal	Down
SCO1	ENSG00000133028	O75880	Complex IV	-0.106044	4.1407	-2.9675	0.0033458	0.0094539	-2.2643	DefiniteAD.vs.NL	-0.082544	19.3294	-2.64269	0.00893105	0.0226019	-3.30043	definiteAD.vs.Normal	Down
ATP5F1A	ENSG00000152234	P25705	Complex V	-0.352799	8.60118	-6.07981	5.49759e-09	2.20255e-07	10.2111	DefiniteAD.vs.NL	-0.0861712	25.0637	-4.15454	4.97812e-05	0.000258014	1.47091	definiteAD.vs.Normal	Down
ATP5F1B	ENSG00000110955	P06576	Complex V	-0.413062	8.31354	-6.90498	5.69201e-11	1.05943e-08	14.5832	DefiniteAD.vs.NL	-0.0767699	24.337	-3.81096	0.000188419	0.000814117	0.224772	definiteAD.vs.Normal	Down
ATP5F1D	ENSG00000099624	P30049	Complex V	-0.143261	4.62526	-3.34461	0.000973709	0.00334484	-1.14855	DefiniteAD.vs.NL	-0.0953219	22.4968	-3.81104	0.000188366	0.000814117	0.225031	definiteAD.vs.Normal	Down
ATP5F1E	ENSG00000124172	P56381	Complex V	-0.170351	6.19665	-2.85917	0.00466996	0.0124753	-2.56222	DefiniteAD.vs.NL	-0.124366	21.6925	-3.20356	0.00159894	0.00517658	-1.75031	definiteAD.vs.Normal	Down
ATP5IF1	ENSG00000130770	Q9UII2	Complex V	-0.273093	5.28962	-5.67108	4.5912e-08	1.0474e-06	8.18848	DefiniteAD.vs.NL	-0.110062	23.1287	-3.2362	0.00143564	0.00469994	-1.65186	definiteAD.vs.Normal	Down
ATP5MD	ENSG00000173915	Q96IX5	Complex V	-0.372818	5.52602	-4.93226	1.63599e-06	1.70976e-05	4.80049	DefiniteAD.vs.NL	-0.151759	17.9651	-3.65907	0.00033015	0.00133014	-0.296976	definiteAD.vs.Normal	Down
ATP5ME	ENSG00000169020	P56385	Complex V	-0.202209	4.33284	-3.84975	0.000156363	0.00072353	0.531726	DefiniteAD.vs.NL	-0.116497	22.2804	-4.25134	3.36942e-05	0.000184221	1.83812	definiteAD.vs.Normal	Down
ATP5MF	ENSG00000241468	P56134	Complex V	-0.253979	4.30699	-5.272	3.30507e-07	4.83182e-06	6.3137	DefiniteAD.vs.NL	-0.134209	18.4583	-4.23352	3.62229e-05	0.000196036	1.76998	definiteAD.vs.Normal	Down
ATP5MG	ENSG00000167283	O75964	Complex V	-0.272386	5.35507	-5.60507	6.40772e-08	1.36016e-06	7.87138	DefiniteAD.vs.NL	-0.0985193	22.077	-4.02902	8.17614e-05	0.000398691	1.00521	definiteAD.vs.Normal	Down
ATP5PB	ENSG00000116459	P24539	Complex V	-0.237155	6.85244	-4.75388	3.67291e-06	3.29397e-05	4.03781	DefiniteAD.vs.NL	-0.0753375	23.3369	-3.47016	0.000647431	0.00237431	-0.920244	definiteAD.vs.Normal	Down
ATP5PD	ENSG00000167863	O75947	Complex V	-0.343335	5.72049	-6.20273	2.84903e-09	1.37709e-07	10.8387	DefiniteAD.vs.NL	-0.0853128	23.3586	-3.33011	0.00104815	0.00358484	-1.36362	definiteAD.vs.Normal	Down
ATP5PF	ENSG00000154723	P18859	Complex V	-0.196173	4.56868	-4.10242	5.82134e-05	0.00031952	1.44897	DefiniteAD.vs.NL	-0.0931132	21.7715	-3.5234	0.000536985	0.00201982	-0.747526	definiteAD.vs.Normal	Down
ATP5PO	ENSG00000241837	P48047	Complex V	-0.265864	4.31438	-5.00811	1.15236e-06	1.29209e-05	5.13153	DefiniteAD.vs.NL	-0.0821617	22.8673	-3.41233	0.000791374	0.002821	-1.10527	definiteAD.vs.Normal	Down
ATPAF1	ENSG00000123472	Q5TC12	Complex V	-0.21886	6.61288	-5.8451	1.88251e-08	5.3517e-07	9.03735	DefiniteAD.vs.NL	-0.0645208	17.5107	-2.69757	0.00763145	0.0198448	-3.16079	definiteAD.vs.Normal	Down
ATPAF2	ENSG00000171953	Q8N5M1	Complex V	0.0666331	3.94812	1.89831	0.0590086	0.102898	-4.74614	DefiniteAD.vs.NL	0.135736	16.1872	4.47449	1.33653e-05	8.27569e-05	2.7108	definiteAD.vs.Normal	Up
TMEM70	ENSG00000175606	Q9BUB7	Complex V	-0.26698	4.40022	-3.97888	9.49387e-05	0.000478322	0.994224	DefiniteAD.vs.NL	-0.0859901	16.0076	-2.7919	0.00579126	0.0156476	-2.91461	definiteAD.vs.Normal	Down
AIFM1	ENSG00000156709	O95831	Complex I	-0.0549351	3.92361	-1.21616	0.225715	0.357291	-5.55315	Severe.vs.Normal	-0.0732486	19.6058	-2.60406	0.0102159	0.0341093	-3.20295	Severe.vs.Normal	Down
COA1	ENSG00000106603	Q9GZY4	Complex I	-0.0746236	5.70363	-2.27072	0.0244991	0.0670209	-3.80581	Severe.vs.Normal	-0.167242	16.4687	-2.65347	0.008897	0.0305729	-3.08152	Severe.vs.Normal	Down
LYRM2	ENSG00000083099	Q9NU23	Complex I	0.0240506	5.82976	0.622855	0.534268	0.661837	-6.07958	Severe.vs.Normal	0.133112	14.8055	1.96922	0.0509211	0.119122	-4.57556	Severe.vs.Normal	Up
NDUFA10	ENSG00000130414	O95299	Complex I	-0.165816	7.16135	-4.56915	9.74197e-06	0.000282883	3.23523	Severe.vs.Normal	-0.222489	20.8045	-5.62774	9.73935e-08	4.85095e-06	7.52546	Severe.vs.Normal	Down
NDUFA11	ENSG00000174886	Q86Y39	Complex I	-0.0966722	3.40916	-1.49326	0.13734	0.246971	-5.19306	Severe.vs.Normal	-0.254596	16.7725	-5.64557	8.95323e-08	4.69139e-06	7.60536	Severe.vs.Normal	Down
NDUFA13	ENSG00000186010	Q9P0J0	Complex I	-0.031063	0.786502	-0.247479	0.804855	0.872102	-6.23792	Severe.vs.Normal	-0.152913	20.0888	-4.11152	6.69803e-05	0.000639806	1.37246	Severe.vs.Normal	Down
NDUFA2	ENSG00000131495	O43678	Complex I	-0.150325	4.17194	-2.23935	0.0265125	0.0711216	-3.87228	Severe.vs.Normal	-0.202409	21.7572	-4.1535	5.69308e-05	0.000562176	1.52379	Severe.vs.Normal	Down
NDUFA3	ENSG00000170906	O95167	Complex I	-0.167128	4.27805	-2.84509	0.00502136	0.0202504	-2.43827	Severe.vs.Normal	-0.180517	18.4048	-3.05298	0.00271674	0.0122159	-2.02517	Severe.vs.Normal	Down
NDUFA5	ENSG00000128609	Q16718	Complex I	-0.36577	7.16682	-3.70426	0.000291616	0.00255417	0.112644	Severe.vs.Normal	-0.161037	21.6359	-4.64446	7.83334e-06	0.000125087	3.3795	Severe.vs.Normal	Down
NDUFA6	ENSG00000184983	P56556	Complex I	-0.148653	5.39901	-2.13612	0.0341918	0.0862265	-4.08493	Severe.vs.Normal	-0.189108	19.3417	-3.24714	0.00146191	0.00744192	-1.46523	Severe.vs.Normal	Down
NDUFA7	ENSG00000267855	O95182	Complex I	-0.0141223	-0.262014	-0.123794	0.901634	0.937431	-6.26021	Severe.vs.Normal	-0.19509	20.4119	-4.50241	1.41181e-05	0.00019569	2.82677	Severe.vs.Normal	Down
NDUFA8	ENSG00000119421	P51970	Complex I	-0.245479	5.00819	-3.4204	0.000793762	0.00519055	-0.794191	Severe.vs.Normal	-0.26661	20.97	-5.63752	9.29992e-08	4.69669e-06	7.56929	Severe.vs.Normal	Down
NDUFA9	ENSG00000139180	Q16795	Complex I	-0.19199	5.14161	-3.08253	0.00241798	0.0117461	-1.792	Severe.vs.Normal	-0.159015	21.0286	-3.48149	0.000667157	0.00390151	-0.750338	Severe.vs.Normal	Down
NDUFAF8	ENSG00000224877	A1L188	Complex I	-0.0597175	3.56494	-0.836614	0.404058	0.546335	-5.92868	Severe.vs.Normal	-0.194033	16.2006	-2.46205	0.0150408	0.0463286	-3.54046	Severe.vs.Normal	Down
NDUFB10	ENSG00000140990	O96000	Complex I	-0.15709	5.14196	-2.73706	0.0069014	0.0256643	-2.71692	Severe.vs.Normal	-0.172206	21.002	-4.6853	6.5981e-06	0.000110354	3.54075	Severe.vs.Normal	Down
NDUFB11	ENSG00000147123	Q9NX14	Complex I	-0.181275	5.03166	-2.96218	0.00352118	0.0155166	-2.12536	Severe.vs.Normal	-0.171365	20.2331	-4.28793	3.35693e-05	0.000375888	2.01641	Severe.vs.Normal	Down
NDUFB2	ENSG00000090266	O95178	Complex I	-0.164925	5.87326	-2.5907	0.0104636	0.0351022	-3.07872	Severe.vs.Normal	-0.166203	19.0133	-3.62585	0.00040356	0.00260005	-0.28927	Severe.vs.Normal	Down
NDUFB3	ENSG00000119013	O43676	Complex I	-0.21023	4.65491	-2.19115	0.0298882	0.0779755	-3.97275	Severe.vs.Normal	-0.240497	20.1764	-5.01452	1.59763e-06	3.85173e-05	4.87669	Severe.vs.Normal	Down
NDUFB4	ENSG00000065518	O95168	Complex I	-0.145153	5.13949	-2.47668	0.0143022	0.0443794	-3.34796	Severe.vs.Normal	-0.118614	20.2799	-2.69512	0.00790666	0.0278472	-2.97755	Severe.vs.Normal	Down
NDUFB5	ENSG00000136521	O43674	Complex I	-0.249812	6.48315	-3.08983	0.00236269	0.011555	-1.77142	Severe.vs.Normal	-0.1709	20.3847	-3.50465	0.000616071	0.00366449	-0.677413	Severe.vs.Normal	Down
NDUFB6	ENSG00000165264	O95139	Complex I	-0.106995	5.00356	-1.29401	0.197528	0.323671	-5.45926	Severe.vs.Normal	-0.172231	20.3014	-4.26066	3.74013e-05	0.000408573	1.9155	Severe.vs.Normal	Down
NDUFB7	ENSG00000099795	P17568	Complex I	-0.0888034	5.43269	-1.37886	0.169865	0.289761	-5.35044	Severe.vs.Normal	-0.183808	18.8319	-3.51359	0.000597359	0.0035743	-0.649165	Severe.vs.Normal	Down
NDUFB8	ENSG00000166136	O95169	Complex I	-0.287914	4.43043	-4.82522	3.24048e-06	0.000143675	4.25624	Severe.vs.Normal	-0.184993	19.453	-4.64355	7.86296e-06	0.000125268	3.37596	Severe.vs.Normal	Down
NDUFB9	ENSG00000147684	Q9Y6M9	Complex I	-0.239673	5.81334	-3.45601	0.000702333	0.00475207	-0.68381	Severe.vs.Normal	-0.181578	19.4299	-4.19515	4.83959e-05	0.000496277	1.67513	Severe.vs.Normal	Down
NDUFC2	ENSG00000151366	O95298	Complex I	-0.178293	5.41584	-2.72557	0.0071349	0.0263384	-2.74597	Severe.vs.Normal	-0.182743	20.4066	-4.06355	8.05427e-05	0.000736755	1.20097	Severe.vs.Normal	Down
NDUFS1	ENSG00000023228	P28331	Complex I	-0.169263	8.04368	-2.92487	0.00394732	0.0169263	-2.22629	Severe.vs.Normal	-0.194866	21.2602	-5.22952	6.12564e-07	1.82661e-05	5.78257	Severe.vs.Normal	Down
NDUFS2	ENSG00000158864	O75306	Complex I	-0.118963	6.30746	-2.04584	0.0424109	0.101472	-4.26314	Severe.vs.Normal	-0.180433	20.4543	-4.97784	1.87681e-06	4.30757e-05	4.72471	Severe.vs.Normal	Down
NDUFS3	ENSG00000213619	O75489	Complex I	-0.204647	5.26606	-3.0497	0.00268203	0.0126991	-1.88411	Severe.vs.Normal	-0.172478	20.528	-4.46325	1.65721e-05	0.000221246	2.6766	Severe.vs.Normal	Down
NDUFS4	ENSG00000164258	O43181	Complex I	-0.122765	5.06303	-1.66321	0.098229	0.191981	-4.93682	Severe.vs.Normal	-0.213484	21.2856	-4.37725	2.34854e-05	0.000284239	2.35026	Severe.vs.Normal	Down
NDUFS5	ENSG00000168653	O43920	Complex I	-0.223978	6.66952	-3.12219	0.00213117	0.0106886	-1.67959	Severe.vs.Normal	-0.181516	18.8032	-4.91751	2.44203e-06	5.14929e-05	4.47643	Severe.vs.Normal	Down
NDUFS6	ENSG00000145494	O75380	Complex I	-0.109678	3.82959	-1.45451	0.147765	0.260987	-5.24773	Severe.vs.Normal	-0.253672	21.2805	-5.15509	8.56049e-07	2.36588e-05	5.46607	Severe.vs.Normal	Down
NDUFS8	ENSG00000110717	O00217	Complex I	-0.129739	5.29112	-2.1842	0.0304045	0.0788967	-3.98707	Severe.vs.Normal	-0.173611	20.5314	-4.23378	4.15859e-05	0.000440908	1.81654	Severe.vs.Normal	Down
NDUFV1	ENSG00000167792	P49821	Complex I	-0.172985	6.93272	-3.15812	0.00189877	0.0098238	-1.57664	Severe.vs.Normal	-0.197764	21.4236	-4.86032	3.12824e-06	6.2586e-05	4.24304	Severe.vs.Normal	Down
NDUFV3	ENSG00000160194	P56181	Complex I	-0.0688086	4.8647	-2.02043	0.0450086	0.105997	-4.31198	Severe.vs.Normal	-0.201007	19.5439	-3.691	0.000320129	0.00216565	-0.0761705	Severe.vs.Normal	Down
TIMMDC1	ENSG00000113845	Q9NPL8	Complex I	0.0351594	5.45264	0.670097	0.503763	0.634984	-6.05001	Severe.vs.Normal	0.0366942	17.26	0.996373	0.320804	0.473091	-5.96822	Severe.vs.Normal	Up
TMEM70	ENSG00000175606	Q9BUB7	Complex I	-0.135822	4.476	-1.4622	0.145649	0.25825	-5.23699	Severe.vs.Normal	-0.12251	16.0161	-2.79509	0.00592428	0.0222929	-2.7221	Severe.vs.Normal	Down
SDHA	ENSG00000073578	P31040	Complex II	-0.154526	6.85797	-2.67941	0.00814709	0.0292194	-2.86158	Severe.vs.Normal	-0.114432	21.7383	-3.49064	0.000646519	0.00379824	-0.721579	Severe.vs.Normal	Down
SDHAF4	ENSG00000154079	Q5VUM1	Complex II	-0.288021	4.1573	-4.08433	6.97221e-05	0.000978006	1.42036	Severe.vs.Normal	-0.154932	17.2834	-2.52173	0.0128085	0.0406544	-3.40071	Severe.vs.Normal	Down
SDHB	ENSG00000117118	P21912	Complex II	-0.0913781	5.67989	-1.40232	0.162759	0.280569	-5.31916	Severe.vs.Normal	-0.141789	20.9162	-4.06077	8.14023e-05	0.000739551	1.1911	Severe.vs.Normal	Down
SDHC	ENSG00000143252	Q99643	Complex II	-0.0861099	4.51233	-1.85277	0.0657588	0.141857	-4.61968	Severe.vs.Normal	-0.213258	15.8422	-2.49968	0.0135962	0.0426026	-3.4527	Severe.vs.Normal	Down
SDHD	ENSG00000204370	O14521	Complex II	-0.00455638	4.86344	-0.0552811	0.955984	0.971689	-6.26616	Severe.vs.Normal	-0.216049	16.3151	-2.93644	0.00388822	0.016146	-2.34681	Severe.vs.Normal	Down
CYC1	ENSG00000179091	P08574	Complex III	-0.153659	5.83568	-2.44869	0.0154184	0.046939	-3.41236	Severe.vs.Normal	-0.143887	20.6988	-3.57932	0.000475303	0.00296942	-0.439575	Severe.vs.Normal	Down
UQCRB	ENSG00000156467	P14927	Complex III	-0.147264	7.36413	-1.98492	0.0488646	0.112874	-4.37927	Severe.vs.Normal	-0.190738	22.9051	-4.18875	4.96227e-05	0.000507708	1.6518	Severe.vs.Normal	Down
UQCRC1	ENSG00000010256	P31930	Complex III	-0.236551	6.73013	-3.34837	0.00101376	0.00619816	-1.01444	Severe.vs.Normal	-0.170851	22.6676	-4.63086	8.29185e-06	0.000130495	3.32608	Severe.vs.Normal	Down
UQCRC2	ENSG00000140740	P22695	Complex III	-0.225944	7.27128	-3.86486	0.000161285	0.00168781	0.65244	Severe.vs.Normal	-0.148455	22.2827	-3.74247	0.000266036	0.00190041	0.0944153	Severe.vs.Normal	Down
UQCRFS1	ENSG00000169021	P47985	Complex III	-0.276713	5.26572	-3.32494	0.00109684	0.00655196	-1.08523	Severe.vs.Normal	-0.178212	21.4685	-4.4182	1.99036e-05	0.000254122	2.50509	Severe.vs.Normal	Down
UQCRH	ENSG00000173660	P07919	Complex III	-0.339793	6.51569	-3.30996	0.00115323	0.00678573	-1.13026	Severe.vs.Normal	-0.198921	20.1098	-5.17451	7.84704e-07	2.216e-05	5.54834	Severe.vs.Normal	Down
COA1	ENSG00000106603	Q9GZY4	Complex IV	-0.0746236	5.70363	-2.27072	0.0244991	0.0670209	-3.80581	Severe.vs.Normal	-0.167242	16.4687	-2.65347	0.008897	0.0305729	-3.08152	Severe.vs.Normal	Down
COA4	ENSG00000181924	Q9NYJ1	Complex IV	0.104726	3.85596	1.71513	0.0882592	0.176862	-4.85323	Severe.vs.Normal	0.0856162	16.0681	2.02271	0.045025	0.10858	-4.47363	Severe.vs.Normal	Up
COA5	ENSG00000183513	Q86WW8	Complex IV	-0.0575965	5.83785	-1.28724	0.199873	0.326452	-5.46765	Severe.vs.Normal	-0.182957	16.6015	-2.66389	0.00863914	0.0298566	-3.05564	Severe.vs.Normal	Down
COA6	ENSG00000168275	Q5JTJ3	Complex IV	-0.256763	3.61979	-2.74575	0.00672926	0.0252345	-2.69485	Severe.vs.Normal	-0.185333	19.2043	-3.89154	0.000154079	0.00122091	0.599145	Severe.vs.Normal	Down
COA7	ENSG00000162377	Q96BR5	Complex IV	-0.260544	3.87176	-3.98174	0.000103618	0.00126966	1.05711	Severe.vs.Normal	-0.183175	17.407	-3.80261	0.000213813	0.00159001	0.296129	Severe.vs.Normal	Down
COX11	ENSG00000166260	Q9Y6N1	Complex IV	-0.143773	5.96163	-3.9352	0.00012372	0.0014182	0.894804	Severe.vs.Normal	-0.203759	16.3377	-2.67288	0.00842228	0.0292521	-3.03325	Severe.vs.Normal	Down
COX4I1	ENSG00000131143	P13073	Complex IV	-0.190735	7.6308	-3.58615	0.000445516	0.00344547	-0.272121	Severe.vs.Normal	-0.156514	22.4345	-3.83199	0.000191996	0.00146133	0.395594	Severe.vs.Normal	Down
COX5A	ENSG00000178741	P20674	Complex IV	-0.238948	5.22373	-3.31001	0.00115304	0.00678573	-1.1301	Severe.vs.Normal	-0.149877	21.8123	-3.54149	0.000542327	0.00331503	-0.560592	Severe.vs.Normal	Down
COX5B	ENSG00000135940	P10606	Complex IV	-0.212003	7.09729	-2.65072	0.00883988	0.0309716	-2.93254	Severe.vs.Normal	-0.161693	23.4688	-3.64521	0.000376838	0.00245935	-0.226276	Severe.vs.Normal	Down
COX6B1	ENSG00000126267	P14854	Complex IV	-0.249141	6.18229	-3.35431	0.000993666	0.00612163	-0.996437	Severe.vs.Normal	-0.163999	22.8709	-3.84621	0.000182211	0.00139741	0.44396	Severe.vs.Normal	Down
COX6C	ENSG00000164919	P09669	Complex IV	-0.256192	6.81826	-2.66596	0.00846568	0.0300587	-2.89495	Severe.vs.Normal	-0.201044	22.6947	-3.38304	0.000932039	0.00516438	-1.05577	Severe.vs.Normal	Down
COX7A1	ENSG00000161281	P24310	Complex IV	-0.474768	4.28427	-4.19824	4.45309e-05	0.000723876	1.83236	Severe.vs.Normal	-0.287148	17.3596	-2.64008	0.00923821	0.031471	-3.11462	Severe.vs.Normal	Down
COX7A2L	ENSG00000115944	O14548	Complex IV	-0.162341	6.39953	-2.13101	0.0346171	0.0870814	-4.0952	Severe.vs.Normal	-0.185627	20.43	-3.23223	0.0015347	0.00775393	-1.50929	Severe.vs.Normal	Down
COX7C	ENSG00000127184	P15954	Complex IV	-0.185946	7.03339	-2.50808	0.0131366	0.0417166	-3.27495	Severe.vs.Normal	-0.268806	22.2945	-4.51664	1.33163e-05	0.000187441	2.88158	Severe.vs.Normal	Down
COX8A	ENSG00000176340	P10176	Complex IV	-0.0923738	5.12309	-1.26404	0.208054	0.336499	-5.49608	Severe.vs.Normal	-0.208968	18.3514	-3.85491	0.000176454	0.00136017	0.473654	Severe.vs.Normal	Down
SMIM20	ENSG00000250317	Q8N5G0	Complex IV	0.0367044	3.7972	0.506318	0.613331	0.727581	-6.14332	Severe.vs.Normal	0.0183776	16.9729	0.370334	0.711699	0.812877	-6.3869	Severe.vs.Normal	Up
ATP5F1A	ENSG00000152234	P25705	Complex V	-0.303106	8.68996	-3.76413	0.000234343	0.00218466	0.311657	Severe.vs.Normal	-0.105938	25.0677	-3.62691	0.000402053	0.00259229	-0.28583	Severe.vs.Normal	Down
ATP5F1B	ENSG00000110955	P06576	Complex V	-0.407777	8.39397	-4.82658	3.22123e-06	0.000143675	4.26178	Severe.vs.Normal	-0.0932177	24.343	-3.18968	0.00176126	0.00865524	-1.63404	Severe.vs.Normal	Down
ATP5F1D	ENSG00000099624	P30049	Complex V	-0.185781	4.65622	-3.30463	0.00117394	0.00687295	-1.14624	Severe.vs.Normal	-0.117528	22.5041	-3.27973	0.00131392	0.00685705	-1.36833	Severe.vs.Normal	Down
ATP5F1E	ENSG00000124172	P56381	Complex V	-0.104057	6.25914	-1.21441	0.226382	0.35808	-5.5552	Severe.vs.Normal	-0.246193	21.6887	-4.87217	2.97224e-06	6.01414e-05	4.29123	Severe.vs.Normal	Down
ATP5MC1	ENSG00000159199	P05496	Complex V	-0.340309	4.73541	-4.52792	1.15859e-05	0.000314025	3.07478	Severe.vs.Normal	-0.360187	20.905	-2.63639	0.00933437	0.0317169	-3.12372	Severe.vs.Normal	Down
ATP5MD	ENSG00000173915	Q96IX5	Complex V	-0.275402	5.61488	-2.52808	0.0124387	0.039982	-3.22797	Severe.vs.Normal	-0.168255	17.9893	-3.07106	0.00256739	0.0116843	-1.97428	Severe.vs.Normal	Down
ATP5ME	ENSG00000169020	P56385	Complex V	-0.123171	4.40718	-1.68075	0.094764	0.186656	-4.90886	Severe.vs.Normal	-0.113547	22.2894	-2.83293	0.00530057	0.0205253	-2.62324	Severe.vs.Normal	Down
ATP5MF	ENSG00000241468	P56134	Complex V	-0.173365	4.37384	-2.62706	0.00945076	0.0324936	-2.99054	Severe.vs.Normal	-0.167455	18.4726	-3.63413	0.000391924	0.00254219	-0.262373	Severe.vs.Normal	Down
ATP5MG	ENSG00000167283	O75964	Complex V	-0.265356	5.40458	-3.85977	0.000164391	0.00170487	0.635018	Severe.vs.Normal	-0.130514	22.085	-3.72897	0.000279321	0.00197354	0.0494812	Severe.vs.Normal	Down
ATP5PB	ENSG00000116459	P24539	Complex V	-0.155326	6.91499	-2.27148	0.0244517	0.0669384	-3.80418	Severe.vs.Normal	-0.0994857	23.3439	-3.13402	0.0021047	0.00993184	-1.79509	Severe.vs.Normal	Down
ATP5PD	ENSG00000167863	O75947	Complex V	-0.271681	5.79987	-3.46567	0.00067929	0.00463945	-0.653696	Severe.vs.Normal	-0.112407	23.3623	-2.99089	0.00329263	0.0142471	-2.19788	Severe.vs.Normal	Down
ATP5PF	ENSG00000154723	P18859	Complex V	-0.189318	4.62337	-2.88851	0.00440765	0.0183924	-2.32356	Severe.vs.Normal	-0.122206	21.7784	-3.32847	0.00111848	0.00599585	-1.2219	Severe.vs.Normal	Down
ATP5PO	ENSG00000241837	P48047	Complex V	-0.262733	4.37754	-3.55397	0.000499166	0.00370404	-0.375122	Severe.vs.Normal	-0.120134	22.8702	-3.51252	0.000599563	0.00358147	-0.652537	Severe.vs.Normal	Down
ATPAF2	ENSG00000171953	Q8N5M1	Complex V	0.0831403	3.93571	1.65613	0.0996574	0.194054	-4.94803	Severe.vs.Normal	0.149352	16.1648	3.47075	0.000692166	0.00403245	-0.784005	Severe.vs.Normal	Up
TMEM70	ENSG00000175606	Q9BUB7	Complex V	-0.135822	4.476	-1.4622	0.145649	0.25825	-5.23699	Severe.vs.Normal	-0.12251	16.0161	-2.79509	0.00592428	0.0222929	-2.7221	Severe.vs.Normal	Down
